# Supplementary material for: Activation of NRF2 Signaling Pathway Delays the Progression of Hyperuricemic Nephropathy by Reducing Oxidative Stress
Source: Antioxidants (Basel). 2023 Apr 28;12(5):1022. doi: 10.3390/antiox12051022 (PMC10215166; doi:10.3390/antiox12051022)
Supplement: Supplementary file 1 [file antioxidants-12-01022-s001.zip]

Archive with 2 entries (2 files):
- Supplementary_Material1.pdf
- Supplementary_Material2-Table S.csv
